# Supplementary material for: Factors Associated with Using Telemedicine in the Primary Care Clinics during the COVID-19 Pandemic in Israel
Source: Int J Environ Res Public Health. 2022 Oct 14;19(20):13207. doi: 10.3390/ijerph192013207 (PMC9603207; doi:10.3390/ijerph192013207)
Supplement: Supplementary file 1 [file ijerph-19-13207-s001.zip]

Archive with 1 entries (1 files):
- ijerph-1910603-supplementary.pdf
